# Supplementary material for: ERAIZDA: a model for holistic annotation of animal infectious and zoonotic diseases
Source: Database (Oxford). 2015 Nov 18;2015:bav110. doi: 10.1093/database/bav110 (PMC4651161; doi:10.1093/database/bav110)
Supplement: Supplementary Data [file supp_bav110_suppl_data.zip]

Archive with 7 entries (7 files):
- SupplemetaryFile_4.pptx
- SupplemetaryFile_5.pptx
- SupplemetaryFile_6.pptx
- SupplemetaryFile_7.docx
- SupplementaryFile1.docx
- SupplementaryFile2.docx
- SupplemetaryFile_3.pptx
